# Supplementary material for: Chemoproteomic Elucidation of β‑Lactam Drug Targets in Mycobacterium abscessus
Source: ACS Infect Dis. 2026 Apr 17;12(5):1669–80. doi: 10.1021/acsinfecdis.6c00011 (PMC13162264; doi:10.1021/acsinfecdis.6c00011)
Supplement: Supplementary file 1 [file id6c00011_si_001.xlsx]

## Sheet: Key
Key for column headers:
Protein	Unique UniProt ID
Gene Name	Gene name as listed in UniProt
Locus ID	Gene locus ID as listed in UniProt
Count	Number of samples within group in which the protein was identified as a target
Group key:	NP- no-probe control
	mero- meropenem-biotin treated
Mean	Group mean intensity value (label-free quantitation)
Fold Change	Log2 fold change of mean intensity
P_value_A	ANOVA p-value
P_value_G	G-test p-value
Description	Protein function as listed in UniProt
Number_peptides	Number of mapped peptides identified
*Proteins in lists with grey background are significant but have a fold change ≥ 2 and < 3. These proteins were not counted as hits in the present study.

## Sheet: 19977 Rep
Protein	Gene Name	Locus ID	Mtb Ortholog	Mtb Gene	Count_Rep_NP	Count_Rep_mero	Mean_Rep_NP	Mean_Rep_mero	Fold_change_Rep_NP_vs_Rep_mero	P_value_A_Rep_NP_vs_Rep_mero	P_value_G_Rep_NP_vs_Rep_mero	Description	Number_Peptides
B1MHD4		MAB_3941c			3	3	23.5558	29.9089	-6.35306	0.000606268	0.422343	Quercetin 2,3-dioxygenase OS=Mycobacteroides abscessus (strain A	3
B1MBY3	nadA	MAB_2674c	Rv1594	nadA	2	4	25.7447	31.4869	-5.74212	0.000287344	0.59875	Quinolinate synthase OS=Mycobacteroides abscessus (strain ATCC 1	3
B1MDC1	Ldt1	MAB_3165c	Rv0116c	ldt1	2	6	28.7646	32.0606	-3.29598	5.35332e-05	0.0346392	L,D-transpeptidase OS=Mycobacteroides abscessus (strain ATCC 199	34
B1MNQ1		MAB_1869c	Rv2259	mscR	2	5	25.5968	28.0477	-2.45089	0.0347625	0.260636	Probable zinc-dependent alcohol dehydrogenase AdhE2 OS=Mycobacte	5
B1MG15		MAB_3686c	Rv0066c	icd2	4	6	27.0479	29.4591	-2.41125	0.000684808	1	Isocitrate dehydrogenase [NADP] OS=Mycobacteroides abscessus (st	35
B1MCE1		MAB_2833	Rv1367c		3	6	27.5733	29.9384	-2.36515	3.55071e-05	0.15699	Probable beta-lactamase OS=Mycobacteroides abscessus (strain ATC	12
B1MJJ1	sucD	MAB_1057	Rv0952	sucD	2	6	25.7159	27.7798	-2.06397	0.00902745	0.0346392	Succinate--CoA ligase [ADP-forming] subunit alpha OS=Mycobactero	9
B1MI23		MAB_0749	Rv0820	phoT	2	5	25.7635	27.7025	-1.93901	0.0377002	0.260636	Probable phosphate import ABC transporter ATP-binding protein Ps	9
B1MDR1		MAB_3304c	Rv2996c	serA1	4	6	27.4482	29.2639	-1.81561	0.0335253	1	D-3-phosphoglycerate dehydrogenase OS=Mycobacteroides abscessus	19
B1MI02	purM	MAB_0728	Rv0809	purM	2	3	27.057	28.8245	-1.76754	0.0108752	1	Phosphoribosylformylglycinamidine cyclo-ligase OS=Mycobacteroide	6
B1MC87		MAB_2779c	Rv1436	gap	4	6	26.5429	28.1481	-1.60524	0.00881527	1	Glyceraldehyde-3-phosphate dehydrogenase OS=Mycobacteroides absc	9
B1MIU4	metZ	MAB_4242c	Rv0391	metZ	2	5	27.0987	28.6181	-1.51937	0.0266475	0.260636	O-succinylhomoserine sulfhydrylase OS=Mycobacteroides abscessus	9
B1MK92		MAB_1095			4	6	26.8726	28.3296	-1.45699	0.0303881	1	Phosphoadenosine phosphosulphate reductase domain-containing pro	9
B1MC31		MAB_2723c	Rv1483	fabG1	4	6	26.7927	28.2053	-1.41265	0.0190602	1	3-oxoacyl-[ACP] reductase (MabA) OS=Mycobacteroides abscessus (s	7
B1MCW2		MAB_3005c	Rv2699c		3	4	26.1026	27.4445	-1.34193	0.0221919	0.776709	dUTPase OS=Mycobacteroides abscessus (strain ATCC 19977 / DSM 44	4
B1MIQ5		MAB_4203			4	6	27.1075	28.43	-1.32246	0.0124253	1	Aldehyde dehydrogenase OS=Mycobacteroides abscessus (strain ATCC	20
B1MIE7		MAB_4095c	Rv0467	icl1	4	6	27.4018	28.6394	-1.23763	0.00327301	1	isocitrate lyase OS=Mycobacteroides abscessus (strain ATCC 19977	18
B1MNV2		MAB_1920	Rv2222c	glnA2	3	6	26.1672	27.4046	-1.23739	0.0197633	0.15699	Probable glutamine synthetase OS=Mycobacteroides abscessus (stra	9
B1MBV2	trpA	MAB_2643c	Rv1613	trpA	2	6	28.4049	29.6218	-1.21695	0.0122838	0.0346392	Tryptophan synthase alpha chain OS=Mycobacteroides abscessus (st	7
B1MD95		MAB_3139c			4	6	28.1962	29.3965	-1.20032	0.00615907	1	Polyketide cyclase / dehydrase and lipid transport OS=Mycobacter	6
B1MG05		MAB_3676	Rv3319	sdhB	4	6	27.3244	28.5115	-1.18714	0.0224801	1	succinate dehydrogenase OS=Mycobacteroides abscessus (strain ATC	12
B1MNX6		MAB_1945c	Rv2215	dlaT	4	5	26.6416	27.7801	-1.1385	0.011029	0.295383	Dihydrolipoamide acetyltransferase component of pyruvate dehydro	12
B1MBD0	katG	MAB_2470c	Rv1908c	katG	3	6	26.8849	27.8942	-1.00932	0.0181632	0.15699	Catalase-peroxidase OS=Mycobacteroides abscessus (strain ATCC 19	20
B1MP31	PBPb	MAB_2000	Rv2163c	pbpB	0	6	NA	32.3441	NA	NA	0.000243673	Probable penicillin-binding membrane protein PbpB OS=Mycobactero	39
B1MMI4	PonA1	MAB_4901c	Rv0050	ponA1	0	6	NA	31.4259	NA	NA	0.000243673	peptidoglycan glycosyltransferase OS=Mycobacteroides abscessus (	151
B1MGT4	DacB	MAB_0519	Rv3627c	DacB	0	6	NA	33.3215	NA	NA	0.000243673	Peptidase S13 (D-alanyl-D-alanine carboxypeptidase) OS=Mycobacte	46
B1MDJ1	DacB2	MAB_3234	Rv2911	dacB2	0	6	NA	32.1541	NA	NA	0.000243673	Probable D-alanyl-D-alanine carboxypeptidase DacB OS=Mycobactero	38
B1ME73	PBPa	MAB_0035c	Rv0016c	pbpA	0	6	NA	32.473	NA	NA	0.000243673	Probable penicillin-binding protein PbpA OS=Mycobacteroides absc	98
B1MKW1	Ldt4	MAB_4537c	Rv0192	Ldt4	0	6	NA	32.4533	NA	NA	0.000243673	LppS family protein OS=Mycobacteroides abscessus (strain ATCC 19	61
B1MNZ9		MAB_1968c	Rv2194	qcrC	0	6	NA	28.6657	NA	NA	0.000243673	Cytochrome bc1 complex cytochrome c subunit OS=Mycobacteroides a	8
B1MM58	Ldt3	MAB_4775c	Rv1433	Ldt3	0	6	NA	30.6697	NA	NA	0.000243673	L,D-transpeptidase OS=Mycobacteroides abscessus (strain ATCC 199	30
B1MJL5		MAB_4299c	Rv0309		0	6	NA	30.489	NA	NA	0.000243673	L,D-transpeptidase catalytic domain-containing protein OS=Mycoba	6
B1MFV7	PonA2	MAB_0408c	Rv3682	ponA2	0	6	NA	32.8094	NA	NA	0.000243673	peptidoglycan glycosyltransferase OS=Mycobacteroides abscessus (	76
B1MCI3	BlaMab	MAB_2875	Rv2068c	blaC	0	6	NA	32.1922	NA	NA	0.000243673	Beta-lactamase (Penicillinase) OS=Mycobacteroides abscessus (str	44
B1MMQ4	Ldt2	MAB_1530	Rv2518c	ldt2	0	6	NA	31.5073	NA	NA	0.000243673	Probable conserved lipoprotein LppS OS=Mycobacteroides abscessus	47
B1MG10	DacB1	MAB_3681	Rv3330	dacB1	0	6	NA	30.8741	NA	NA	0.000243673	Probable penicillin-binding protein DacB1 OS=Mycobacteroides abs	23
B1MGW7	LpqF	MAB_0552c	Rv3593	lpqF	0	6	NA	30.5247	NA	NA	0.000243673	Probable conserved lipoprotein LpqF OS=Mycobacteroides abscessus	21
B1ML67		MAB_4643c			0	6	NA	27.2109	NA	NA	0.000243673	Amidase family protein OS=Mycobacteroides abscessus (strain ATCC	5
B1MBE6		MAB_2486c			0	6	NA	27.3506	NA	NA	0.000243673	Glutamate synthase, large subunit OS=Mycobacteroides abscessus (	9
B1MLN4		MAB_1375	Rv1238	sugC	0	6	NA	27.3725	NA	NA	0.000243673	Probable sugar ABC transporter, ATP-binding protein SugC OS=Myco	4
B1MM83		MAB_4800			0	6	NA	29.3178	NA	NA	0.000243673	Beta-lactamase OS=Mycobacteroides abscessus (strain ATCC 19977 /	16
B1MHX1		MAB_0696c	Rv0786c		0	6	NA	29.1552	NA	NA	0.000243673	Metallo-beta-lactamase domain-containing protein OS=Mycobacteroi	3
B1MIS1	thiE	MAB_4219	Rv0414c	thiE	0	6	NA	28.4504	NA	NA	0.000243673	Thiamine-phosphate synthase OS=Mycobacteroides abscessus (strain	6
B1MJ93		MAB_0957			0	6	NA	25.3782	NA	NA	0.000243673	Secreted protein OS=Mycobacteroides abscessus (strain ATCC 19977	1
B1MDC4		MAB_3168c	Rv2867c		0	6	NA	26.1343	NA	NA	0.000243673	N-acetyltransferase domain-containing protein OS=Mycobacteroides	2
B1MHU3		MAB_0667			0	6	NA	28.4907	NA	NA	0.000243673	Hypothetical heavy metal transport/detoxification protein OS=Myc	1
B1MI13		MAB_0739c	Rv3118	sseC1	0	5	NA	27.5964	NA	NA	0.00363799	DUF1416 domain-containing protein OS=Mycobacteroides abscessus (	6
B1MHH6		MAB_3983c			0	5	NA	27.0656	NA	NA	0.00363799	Lipoprotein OS=Mycobacteroides abscessus (strain ATCC 19977 / DS	4
B1MGT8		MAB_0523	Rv3624c	hpt	0	5	NA	27.8618	NA	NA	0.00363799	Hypoxanthine phosphoribosyltransferase OS=Mycobacteroides absces	2
B1MFM9		MAB_0330	Rv0399c	lpqK	0	5	NA	27.8465	NA	NA	0.00363799	Beta-lactamase OS=Mycobacteroides abscessus (strain ATCC 19977 /	2
B1MD96	proS	MAB_3140c	Rv2845c	proS	0	5	NA	27.0579	NA	NA	0.00363799	Proline--tRNA ligase OS=Mycobacteroides abscessus (strain ATCC 1	4
B1ME27		MAB_3420c	Rv3057c		0	5	NA	27.0349	NA	NA	0.00363799	Short-chain dehydrogenase/reductase OS=Mycobacteroides abscessus	1
B1MDD9		MAB_3183c	Rv2765		1	6	30.2477	30.8206	NA	NA	0.00546546	Probable dienelactone hydrolase OS=Mycobacteroides abscessus (st	8
B1MLE8		MAB_4725			0	4	NA	26.2046	NA	NA	0.0158264	Probable peptidase OS=Mycobacteroides abscessus (strain ATCC 199	3
B1ME75		MAB_0037c	Rv0018c	pstP	0	4	NA	24.9468	NA	NA	0.0158264	Possible serine/threonine phosphatase Ppp OS=Mycobacteroides abs	4
B1MCI2		MAB_2874	Rv2582	ppiB	0	4	NA	26.8325	NA	NA	0.0158264	Probable peptidyl-prolyl cis-trans isomerase OS=Mycobacteroides	1
B1MNV7		MAB_1925			0	4	NA	28.6935	NA	NA	0.0158264	Haemophore haem-binding domain-containing protein OS=Mycobactero	3
B1MIW3		MAB_4261c			0	4	NA	26.176	NA	NA	0.0158264	Short chain dehydrogenase/reductase OS=Mycobacteroides abscessus	3
B1MK43		MAB_4481	Rv0224c		0	4	NA	27.2875	NA	NA	0.0158264	Uncharacterized methyltransferase MAB_4481 OS=Mycobacteroides ab	1
B1MJ21		MAB_0883c	Rv0883c		0	4	NA	27.0292	NA	NA	0.0158264	DUF3071 domain-containing protein OS=Mycobacteroides abscessus (	3
B1MKE7		MAB_1151			0	4	NA	27.6458	NA	NA	0.0158264	Intersectin-EH binding protein Ibp1 OS=Mycobacteroides abscessus	3
B1MNT5		MAB_1903	Rv2230c		0	4	NA	27.0204	NA	NA	0.0158264	GTP cyclohydrolase 1 type 2 homolog OS=Mycobacteroides abscessus	5
B1MJ43		MAB_0905			0	4	NA	31.1722	NA	NA	0.0158264	Enoyl-CoA hydratase/isomerase OS=Mycobacteroides abscessus (stra	1
B1MIM3		MAB_4171c			0	4	NA	29.7933	NA	NA	0.0158264	NADPH-ferredoxin reductase FprA OS=Mycobacteroides abscessus (st	1
B1MCE0	pyrR	MAB_2832c	Rv1379	pyrR	0	4	NA	25.5708	NA	NA	0.0158264	Bifunctional protein PyrR OS=Mycobacteroides abscessus (strain A	2
B1MAZ2		MAB_2332c			0	4	NA	25.5048	NA	NA	0.0158264	Methylated-DNA:protein-cysteine methyltransferase OS=Mycobactero	2
B1MDV8		MAB_3351c	Rv0306		0	3	NA	29.6657	NA	NA	0.0482999	Nitroreductase OS=Mycobacteroides abscessus (strain ATCC 19977 /	1
B1ME15		MAB_3408c	Rv0332		0	3	NA	25.8996	NA	NA	0.0482999	Maleylpyruvate isomerase family mycothiol-dependent enzyme OS=My	4
B1MJP2		MAB_4327	Rv0293c		0	3	NA	27.1943	NA	NA	0.0482999	Peptidase S9 prolyl oligopeptidase catalytic domain-containing p	3
B1MHJ1		MAB_3998			0	3	NA	26.5772	NA	NA	0.0482999	DUF1254 domain-containing protein OS=Mycobacteroides abscessus (	4
B1MGW8		MAB_0553c	Rv3592	mhuD	0	3	NA	27.2617	NA	NA	0.0482999	ABM domain-containing protein OS=Mycobacteroides abscessus (stra	1
B1MMX6	valS	MAB_1603	Rv2448c	valS	0	3	NA	25.2326	NA	NA	0.0482999	Valine--tRNA ligase OS=Mycobacteroides abscessus (strain ATCC 19	5
B1MEF6	msrA	MAB_0120	Rv0137c	msrA	0	3	NA	26.0875	NA	NA	0.0482999	Peptide methionine sulfoxide reductase MsrA OS=Mycobacteroides a	2
B1MKJ9	mca	MAB_1203	Rv1082	mca	0	3	NA	29.2262	NA	NA	0.0482999	Mycothiol S-conjugate amidase OS=Mycobacteroides abscessus (stra	2
B1MHP3		MAB_4050c			0	3	NA	29.0408	NA	NA	0.0482999	Probable monooxygenase OS=Mycobacteroides abscessus (strain ATCC	2
B1MCJ2	ruvC	MAB_2884c	Rv2594c	ruvC	0	3	NA	30.6488	NA	NA	0.0482999	Crossover junction endodeoxyribonuclease RuvC OS=Mycobacteroides	1
B1MJQ9		MAB_4344c			0	3	NA	32.3783	NA	NA	0.0482999	glutamate dehydrogenase OS=Mycobacteroides abscessus (strain ATC	2
B1MKH5		MAB_1179c			0	3	NA	25.4023	NA	NA	0.0482999	Uncharacterized protein OS=Mycobacteroides abscessus (strain ATC	1
B1MFP0		MAB_0341			0	3	NA	26.2225	NA	NA	0.0482999	Transcriptional regulator, TetR family OS=Mycobacteroides absces	1
B1MCP7	alc	MAB_2940			0	3	NA	29.7028	NA	NA	0.0482999	Probable allantoicase OS=Mycobacteroides abscessus (strain ATCC	2
B1MGY3	ispD	MAB_0569	Rv3582c	ispD	0	3	NA	27.8758	NA	NA	0.0482999	2-C-methyl-D-erythritol 4-phosphate cytidylyltransferase OS=Myco	2
B1MFV9		MAB_0410c	Rv3680		0	3	NA	27.3215	NA	NA	0.0482999	Probable anion transporter ATPase OS=Mycobacteroides abscessus (	4
B1MDE5		MAB_3189c			0	3	NA	26.6096	NA	NA	0.0482999	UvrD-like helicase ATP-binding domain-containing protein OS=Myco	3
B1MHS7		MAB_0651c	Rv2560		0	3	NA	27.3446	NA	NA	0.0482999	Proline and glycine rich transmembrane protein OS=Mycobacteroide	1
B1MEK2		MAB_0166	Rv3815c		0	3	NA	29.0744	NA	NA	0.0482999	Acyltransferase OS=Mycobacteroides abscessus (strain ATCC 19977	4
B1MJE5		MAB_1011c			0	3	NA	29.2881	NA	NA	0.0482999	YrbE family protein OS=Mycobacteroides abscessus (strain ATCC 19	1
B1MNG8		MAB_1785			0	3	NA	29.8146	NA	NA	0.0482999	Bacteriophage protein OS=Mycobacteroides abscessus (strain ATCC	2

## Sheet: 19977 CS
Protein	Gene Name	Locus ID	Mtb Ortholog	Mtb Gene	Count_CS_NP	Count_CS_mero	Mean_CS_NP	Mean_CS_mero	Fold_change_CS_NP_vs_CS_mero	P_value_A_CS_NP_vs_CS_mero	P_value_G_CS_NP_vs_CS_mero	Description	Number_Peptides
B1MDC1	Ldt1	MAB_3165c	Rv0116c	ldt1	2	6	26.4996	31.7345	-5.23486	5.05543e-07	0.0346392	L,D-transpeptidase OS=Mycobacteroides abscessus (strain ATCC 199	34
B1MHX1		MAB_0696c	Rv0786c	Rv0786c	2	5	25.5541	28.7582	-3.20404	0.0151509	0.260636	Metallo-beta-lactamase domain-containing protein OS=Mycobacteroi	3
B1MMV3	tig	MAB_1580	Rv2462c	tig	4	5	26.3202	29.4276	-3.10743	6.30163e-05	0.295383	Trigger factor OS=Mycobacteroides abscessus (strain ATCC 19977 /	18
B1MDS2		MAB_3315			4	5	26.2114	29.2204	-3.00907	0.00610497	0.295383	ABC transporter ATP-binding protein OS=Mycobacteroides abscessus	4
B1MEC8		MAB_0092	Rv3858c	gltD	2	3	25.3934	28.0215	-2.62812	1.35207e-05	1	Probable NADH-dependent glutamate synthase (Small subunit) GltD	11
B1MNQ1		MAB_1869c	Rv2259	mscR	4	3	27.5125	30.0977	-2.58523	0.018127	0.0482999	Probable zinc-dependent alcohol dehydrogenase AdhE2 OS=Mycobacte	5
B1MP75		MAB_2044			4	5	27.394	29.8473	-2.45325	0.000628794	0.295383	Probable phenylacetic acid degradation-related protein OS=Mycoba	3
B1MF82		MAB_3613c	Rv3266c	rmlD	4	5	26.6172	29.0209	-2.40372	0.0154316	0.295383	dTDP-4-dehydrorhamnose reductase OS=Mycobacteroides abscessus (s	5
B1MIX3	dnaJ	MAB_4271c	Rv0352	dnaJ1	4	5	26.8055	29.1932	-2.38774	0.0039786	0.295383	Chaperone protein DnaJ OS=Mycobacteroides abscessus (strain ATCC	9
B1MCE1		MAB_2833	Rv1367c		4	6	27.5843	29.9186	-2.33422	1.52227e-05	1	Probable beta-lactamase OS=Mycobacteroides abscessus (strain ATC	12
B1MEG1		MAB_0125c			4	3	27.388	29.7004	-2.3124	0.00717489	0.0482999	S-adenosyl-L-methionine-dependent methyltransferase OS=Mycobacte	5
B1MKI8		MAB_1192c	Rv1074c	fadA3	4	6	30.7901	33.0802	-2.29012	1.72782e-06	1	Probable acyl-CoA thiolase OS=Mycobacteroides abscessus (strain	43
B1MG65		MAB_3736c	Rv3421c		4	4	28.4041	30.6942	-2.29012	0.0425894	0.123697	Gcp-like domain-containing protein OS=Mycobacteroides abscessus	4
B1MPB4		MAB_2084	Rv3086	adhD	4	6	25.4831	27.7685	-2.28544	0.0046243	1	alcohol dehydrogenase OS=Mycobacteroides abscessus (strain ATCC	7
B1MI04		MAB_0730c	Rv0811c	Rv0811c	2	3	25.2189	27.5011	-2.28221	0.0170033	1	Aminomethyltransferase folate-binding domain-containing protein	4
B1MJJ1	sucD	MAB_1057	Rv0952	sucD	3	5	25.8126	28.0788	-2.26621	0.00245145	0.748693	Succinate--CoA ligase [ADP-forming] subunit alpha OS=Mycobactero	9
B1MLJ3		MAB_1332	Rv1193	fadD36	4	5	27.6995	29.9389	-2.23934	0.0355962	0.295383	Probable fatty-acid-CoA ligase FadD OS=Mycobacteroides abscessus	9
B1MEN9		MAB_0203c	Rv3781	rfbE	3	3	24.5222	26.751	-2.22876	0.0187914	0.422343	Probable o-antigen/lipopolysaccharide transport ATP-binding prot	5
B1MJ64	serC	MAB_0928c	Rv0884c	serC	4	6	29.382	31.6008	-2.21882	0.000600113	1	Phosphoserine aminotransferase OS=Mycobacteroides abscessus (str	16
B1MAV0		MAB_2290			4	4	26.1037	28.3172	-2.21355	0.033385	0.123697	Probable transcriptional regulator, TetR OS=Mycobacteroides absc	6
B1MEV3		MAB_3483			4	6	28.196	30.3933	-2.19735	0.00106809	1	Oxygenase OS=Mycobacteroides abscessus (strain ATCC 19977 / DSM	11
B1MF64	ahcY	MAB_3595c	Rv3248c	sahH	4	5	27.3166	29.467	-2.15039	0.0147867	0.295383	Adenosylhomocysteinase OS=Mycobacteroides abscessus (strain ATCC	4
B1MLZ8		MAB_1489	Rv1925	fadD31	3	5	26.1229	28.2717	-2.14886	0.00206337	0.748693	Probable acyl-CoA ligase FadD OS=Mycobacteroides abscessus (stra	8
B1MH87	nusG	MAB_3894c	Rv0639	nusG	2	4	26.8697	28.995	-2.12526	0.0407367	0.59875	Transcription termination/antitermination protein NusG OS=Mycoba	5
B1MNQ9		MAB_1877c	Rv2245	kasA	4	6	29.0805	31.1684	-2.08786	6.92562e-05	1	3-oxoacyl-[acyl-carrier-protein] synthase 1 KasA OS=Mycobacteroi	26
B1MFM2	gatD	MAB_0323c	Rv3713	cobQ2	4	3	25.2189	27.3047	-2.08579	0.042286	0.0482999	Lipid II isoglutaminyl synthase (glutamine-hydrolyzing) subunit	4
B1MCZ7		MAB_3040c	Rv2724c	fadE20	4	5	26.7244	28.7896	-2.06518	9.57817e-05	0.295383	Probable acyl-CoA dehydrogenase OS=Mycobacteroides abscessus (st	11
B1MIS1	thiE	MAB_4219	Rv0414c	thiE	3	6	26.3813	28.4447	-2.06338	0.0455415	0.15699	Thiamine-phosphate synthase OS=Mycobacteroides abscessus (strain	6
B1MJM2		MAB_4307	Rv0711	atsA	3	5	25.5047	27.5506	-2.0459	0.0283723	0.748693	Possible arylsulfatase AtsA OS=Mycobacteroides abscessus (strain	7
B1MFW5		MAB_0416c	Rv3676	crp	4	4	26.8364	28.8747	-2.03822	0.0441239	0.123697	Crp/Fnr-family transriptional regulator OS=Mycobacteroides absce	10
B1MDV8		MAB_3351c	Rv0306		2	3	28.0011	30.0198	-2.01871	0.0169416	1	Nitroreductase OS=Mycobacteroides abscessus (strain ATCC 19977 /	1
B1MBL0		MAB_2550c			4	6	28.3583	30.3595	-2.00122	0.0274404	1	Probable fatty acid desaturase OS=Mycobacteroides abscessus (str	9
B1MLB8		MAB_4695c			4	3	26.6376	28.6152	-1.97755	0.00574987	0.0482999	Glycosyltransferase/rhamnosyltransferase OS=Mycobacteroides absc	13
B1MNR0	acpP	MAB_1878c	Rv2244	acpM	4	6	28.4645	30.4334	-1.96884	2.15944e-05	1	Acyl carrier protein OS=Mycobacteroides abscessus (strain ATCC 1	5
B1MKV3		MAB_4529	Rv0202c	mmpL11	4	4	27.4135	29.3786	-1.96518	0.0104097	0.123697	Membrane protein, MmpL OS=Mycobacteroides abscessus (strain ATCC	9
B1MD47	thyA	MAB_3091c	Rv2764c	thyA	4	3	27.1431	29.1008	-1.95774	0.0238633	0.0482999	Thymidylate synthase OS=Mycobacteroides abscessus (strain ATCC 1	2
B1MIQ5		MAB_4203			4	6	28.3709	30.3249	-1.95395	0.000736768	1	Aldehyde dehydrogenase OS=Mycobacteroides abscessus (strain ATCC	20
B1MH35		MAB_0621c	Rv3538		4	6	27.3827	29.2957	-1.91305	1.01857e-05	1	Probable dehydrogenase/dehydratase (MaoC family) OS=Mycobacteroi	10
B1MIZ3		MAB_4291	Rv2264c		3	4	26.8538	28.7524	-1.89863	0.0199245	0.776709	Proline rich protein OS=Mycobacteroides abscessus (strain ATCC 1	5
B1MP20		MAB_1989c			4	4	26.7992	28.6923	-1.89317	0.00013401	0.123697	Activator of Hsp90 ATPase homologue 1-like C-terminal domain-con	3
B1MNV3	glnE	MAB_1921	Rv2221c	glnE	4	4	26.7746	28.6313	-1.85672	0.0193022	0.123697	Bifunctional glutamine synthetase adenylyltransferase/adenylyl-r	8
B1MC31		MAB_2723c	Rv1483	fabG1	4	6	27.47	29.3139	-1.84385	0.00363699	1	3-oxoacyl-[ACP] reductase (MabA) OS=Mycobacteroides abscessus (s	7
B1MCU2		MAB_2985c	Rv2677c	hemY	4	4	26.4385	28.2733	-1.83479	0.00285859	0.123697	Coproporphyrinogen III oxidase OS=Mycobacteroides abscessus (str	5
B1MDJ9	fni	MAB_3242			4	5	26.5551	28.3705	-1.81538	0.0254462	0.295383	Isopentenyl-diphosphate delta-isomerase OS=Mycobacteroides absce	2
B1MFR7		MAB_0368	Rv1144		4	6	27.0049	28.769	-1.76414	0.00552124	1	Short-chain dehydrogenase/reductas OS=Mycobacteroides abscessus	12
B1MDP9		MAB_3292c	Rv2986c	hupB	4	6	30.2201	31.9836	-1.76355	0.000105774	1	DNA-binding protein HupB OS=Mycobacteroides abscessus (strain AT	14
B1MBV3	trpB	MAB_2644c	Rv1612	trpB	4	5	26.057	27.8173	-1.76025	0.00134878	0.295383	Tryptophan synthase beta chain OS=Mycobacteroides abscessus (str	6
B1MIQ4		MAB_4202c			4	5	27.2836	29.0201	-1.73648	0.00585896	0.295383	Regulatory protein OS=Mycobacteroides abscessus (strain ATCC 199	13
B1MID5		MAB_4083c	Rv0475	hbhA	4	6	28.1461	29.8817	-1.73566	0.0163007	1	Heparin-binding hemagglutinin (Adhesin) OS=Mycobacteroides absce	10
B1MMV4	clpP	MAB_1581	Rv2461c	clpP1	4	5	27.1314	28.8654	-1.73396	0.0392392	0.295383	ATP-dependent Clp protease proteolytic subunit OS=Mycobacteroide	4
B1MG33		MAB_3704			4	5	26.7764	28.4988	-1.7224	0.0424899	0.295383	Peptidase S15 OS=Mycobacteroides abscessus (strain ATCC 19977 /	7
B1MB19		MAB_2359	Rv1694	tlyA	4	5	27.9914	29.7048	-1.71334	0.00360106	0.295383	Cytotoxin/haemolysin homologue TlyA OS=Mycobacteroides abscessus	8
B1MMW8		MAB_1595	Rv2454c		4	5	26.8506	28.5604	-1.70984	0.00204125	0.295383	Probable ferredoxin oxidoreductase, beta subunit OS=Mycobacteroi	12
B1MKP6	fumC	MAB_1250c	Rv1098c	fum	4	5	27.5988	29.3019	-1.70305	0.00881759	0.295383	Fumarate hydratase class II OS=Mycobacteroides abscessus (strain	14
B1MAK2		MAB_2192	Rv2089c	pepE	4	6	27.4278	29.1084	-1.68058	0.0163886	1	Probable dipeptidase PepE OS=Mycobacteroides abscessus (strain A	11
B1ML28		MAB_4604c	Rv0148		4	4	25.8392	27.459	-1.61981	0.000248295	0.123697	Short-chain dehydrogenase/reductase OS=Mycobacteroides abscessus	5
B1MMG0		MAB_4877c			2	3	24.9571	26.5695	-1.61235	0.022392	1	Uncharacterized protein OS=Mycobacteroides abscessus (strain ATC	2
B1MG22		MAB_3693c	Rv3368c		4	3	26.1264	27.7347	-1.60829	0.0059717	0.0482999	Possible oxidoreductase OS=Mycobacteroides abscessus (strain ATC	3
B1MAF3		MAB_p20c			4	3	27.0896	28.6939	-1.60431	0.00201825	0.0482999	Cobyrinic acid a,c-diamine synthase or chromosome partitioning p	6
B1MMP1		MAB_1517c			4	6	25.9775	27.5743	-1.59685	0.0033543	1	Probable O-methyltransferase Omt OS=Mycobacteroides abscessus (s	3
B1MMV6	clpX	MAB_1583	Rv2457c	clpX	3	4	27.2864	28.8806	-1.59423	0.0142827	0.776709	ATP-dependent Clp protease ATP-binding subunit ClpX OS=Mycobacte	12
B1MKC1		MAB_1125c			4	6	26.8754	28.4472	-1.5718	0.00191966	1	Hypothetical acetyltransferase, GNAT family OS=Mycobacteroides a	8
B1MDQ5	gltX	MAB_3298c	Rv2992c	gltS	4	4	26.0886	27.6591	-1.57049	0.0162879	0.123697	Glutamate--tRNA ligase OS=Mycobacteroides abscessus (strain ATCC	5
B1MI14		MAB_0740c	Rv3117	cysA3	4	6	28.7587	30.3238	-1.56509	0.000720864	1	Sulfurtransferase OS=Mycobacteroides abscessus (strain ATCC 1997	22
B1MG05		MAB_3676	Rv3319	sdhB	4	6	28.4711	30.0279	-1.55677	0.00440581	1	succinate dehydrogenase OS=Mycobacteroides abscessus (strain ATC	12
B1MBU8		MAB_2639c	Rv1617	pykA	4	3	26.4865	28.043	-1.55655	0.0152221	0.0482999	Pyruvate kinase OS=Mycobacteroides abscessus (strain ATCC 19977	5
B1MKB7	arcA	MAB_1121	Rv1001	arcA	4	6	27.2184	28.7659	-1.54749	0.0216613	1	Arginine deiminase OS=Mycobacteroides abscessus (strain ATCC 199	15
B1MG77		MAB_3748			4	6	28.0455	29.567	-1.52148	0.0180465	1	Luciferase-like oxidoreductase OS=Mycobacteroides abscessus (str	7
B1MEX3		MAB_3503			4	6	27.5078	29.0206	-1.51276	0.00137254	1	ABC transporter, ATP-binding protein OS=Mycobacteroides abscessu	18
B1MNV2		MAB_1920	Rv2222c	glnA2	4	6	27.8016	29.2903	-1.48866	0.00366341	1	Probable glutamine synthetase OS=Mycobacteroides abscessus (stra	9
B1MDP3	ddl	MAB_3286c	Rv2981c	ddlA	4	5	27.3422	28.8304	-1.48822	0.0153173	0.295383	D-alanine--D-alanine ligase OS=Mycobacteroides abscessus (strain	9
B1MLI9		MAB_1328	Rv1178		4	5	28.6993	30.1795	-1.48019	0.00192628	0.295383	Aminotransferase OS=Mycobacteroides abscessus (strain ATCC 19977	11
B1MG15		MAB_3686c	Rv0066c	icd2	4	6	28.1475	29.6268	-1.47938	0.0203833	1	Isocitrate dehydrogenase [NADP] OS=Mycobacteroides abscessus (st	35
B1MNS1		MAB_1889			4	4	27.2473	28.7233	-1.47604	0.00407524	0.123697	Probable L-carnitine dehydratase OS=Mycobacteroides abscessus (s	10
B1MGH2		MAB_3843	Rv2319c		4	6	27.5155	28.989	-1.47341	0.0366178	1	UspA domain-containing protein OS=Mycobacteroides abscessus (str	13
B1MFA4		MAB_3636c			4	6	26.4187	27.8888	-1.47019	0.00748552	1	Probable acyl-CoA dehydrogenase OS=Mycobacteroides abscessus (st	10
B1MI28		MAB_0754c			4	6	27.4567	28.9191	-1.46233	0.00727478	1	Probable fatty acid desaturase OS=Mycobacteroides abscessus (str	9
B1MDW3	mnmA	MAB_3356c	Rv3024c	trmU	3	3	26.2908	27.7513	-1.46057	0.0196733	0.422343	tRNA-specific 2-thiouridylase MnmA OS=Mycobacteroides abscessus	4
B1MNR9		MAB_1887	Rv2238c	ahpE	4	6	30.3429	31.799	-1.45603	0.0196825	1	Probable peroxiredoxin (Thioredoxin reductase) AhpE OS=Mycobacte	8
B1MKY3		MAB_4559			4	6	27.6681	29.1166	-1.44855	0.0473586	1	Long-chain-fatty-acid CoA ligase OS=Mycobacteroides abscessus (s	12
B1MNX5		MAB_1944c	Rv2216		4	6	27.4876	28.9359	-1.44828	0.0334252	1	Epimerase family protein OS=Mycobacteroides abscessus (strain AT	5
B1MCC8	metK	MAB_2820c	Rv1392	metK	4	6	28.9754	30.4235	-1.44807	0.00137862	1	S-adenosylmethionine synthase OS=Mycobacteroides abscessus (stra	24
B1MJV9		MAB_4395	Rv0262c	aac	3	6	27.1522	28.5958	-1.44357	0.0369462	0.15699	Aminoglycoside 2'-N-acetyltransferase OS=Mycobacteroides abscess	5
B1MI02	purM	MAB_0728	Rv0809	purM	4	3	27.7318	29.169	-1.43725	0.0124949	0.0482999	Phosphoribosylformylglycinamidine cyclo-ligase OS=Mycobacteroide	6
B1MKI7	purT	MAB_1191c			4	5	26.5527	27.9774	-1.42471	0.0117729	0.295383	Formate-dependent phosphoribosylglycinamide formyltransferase OS	8
B1MLR0		MAB_1401c	Rv1251c		4	5	26.6955	28.1191	-1.42359	0.0340047	0.295383	RecB family nuclease OS=Mycobacteroides abscessus (strain ATCC 1	10
B1MGF1	rpsJ	MAB_3821c	Rv0700	rpsJ	4	6	29.8925	31.3144	-1.42195	0.0010239	1	Small ribosomal subunit protein uS10 OS=Mycobacteroides abscessu	6
B1ML32		MAB_4608			4	6	31.1635	32.5833	-1.41979	0.00265138	1	3-oxoacyl-[acyl-carrier-protein] synthase 1 KasA OS=Mycobacteroi	37
B1MMI0	rpsR	MAB_4897c	Rv0055	rpsR1	4	5	28.7855	30.2034	-1.41793	0.0199376	0.295383	Small ribosomal subunit protein bS18 OS=Mycobacteroides abscessu	9
B1MCV1		MAB_2994	Rv2691	ceoB	3	5	26.6909	28.1064	-1.41545	0.0255848	0.748693	Trk system potassium uptake protein CeoB OS=Mycobacteroides absc	1
B1MBI3		MAB_2523c			4	3	26.1439	27.554	-1.41015	0.0294652	0.0482999	Transcription antitermination regulator OS=Mycobacteroides absce	3
B1MC57		MAB_2749c	Rv1461		4	5	27.7103	29.1098	-1.39946	0.0146956	0.295383	FeS assembly protein SufB OS=Mycobacteroides abscessus (strain A	12
B1MHI9		MAB_3996	Rv0504c		4	6	27.8014	29.1915	-1.39014	0.022672	1	N-terminal of MaoC-like dehydratase domain-containing protein OS	5
B1MB66		MAB_2406	Rv1830		3	5	26.3981	27.7795	-1.38132	2.61012e-05	0.748693	HTH-type transcriptional regulator OS=Mycobacteroides abscessus	1
B1MIX9		MAB_4277	Rv0791c		4	4	26.7397	28.1168	-1.37709	0.00413246	0.123697	Luciferase-like monooxygenase superfamily OS=Mycobacteroides abs	3
B1MEM8		MAB_0192c	Rv3790	dprE1	4	6	28.5387	29.9115	-1.37281	0.000728391	1	Probable oxidoreductase OS=Mycobacteroides abscessus (strain ATC	15
B1MCQ8		MAB_2951c	Rv2790c	ltp1	4	6	27.977	29.346	-1.36906	0.046181	1	Probable lipid-transfer protein Ltp1 OS=Mycobacteroides abscessu	7
B1MJI8		MAB_1054	Rv0949	uvrD1	4	3	26.9438	28.3086	-1.36489	6.31503e-05	0.0482999	ATP-dependent DNA helicase OS=Mycobacteroides abscessus (strain	13
B1MFX1		MAB_0422c	Rv3670	ephE	4	5	28.5097	29.8684	-1.35871	0.00587627	0.295383	Possible epoxide hydrolase EphE OS=Mycobacteroides abscessus (st	9
B1MMW6		MAB_1593c	Rv2900c	fdhF	4	6	27.3084	28.6669	-1.35852	2.21537e-05	1	Probable formate dehydrogenase, A chain OS=Mycobacteroides absce	23
B1MNP7		MAB_1865	Rv1550	fadD11	3	4	26.338	27.6859	-1.34792	0.0424082	0.776709	Probable fatty-acid-CoA ligase FadD OS=Mycobacteroides abscessus	5
B1MHR4		MAB_4072c			4	6	27.8082	29.1474	-1.33924	0.0391168	1	CHAT domain-containing protein OS=Mycobacteroides abscessus (str	7
B1MKP7		MAB_1251c	Rv1099c	glpX	4	5	27.2162	28.553	-1.33685	9.19919e-05	0.295383	Fructose-1,6-bisphosphatase OS=Mycobacteroides abscessus (strain	7
B1MPB1		MAB_2081			3	4	26.171	27.4973	-1.32631	0.0116158	0.776709	Probable acyl CoA dehydrogenase OS=Mycobacteroides abscessus (st	5
B1MKN2	glyA	MAB_1236	Rv1093	glyA1	4	6	30.211	31.5332	-1.32215	0.000484478	1	Serine hydroxymethyltransferase OS=Mycobacteroides abscessus (st	30
B1MAX2		MAB_2312	Rv1636	TB15.3	4	6	29.7433	31.0599	-1.31658	0.000122234	1	UspA domain-containing protein OS=Mycobacteroides abscessus (str	10
B1ML13		MAB_4589c	Rv3761c	fadE36	4	5	26.782	28.0826	-1.30058	0.0113629	0.295383	Phosphotransferase OS=Mycobacteroides abscessus (strain ATCC 199	3
B1MIC3		MAB_0851	Rv0860	fadB	4	5	26.8912	28.1814	-1.29014	0.000313774	0.295383	3-hydroxyacyl-CoA dehydrogenase OS=Mycobacteroides abscessus (st	16
B1MC38		MAB_2730	Rv1475c	acn	4	6	27.9216	29.2037	-1.28212	5.05713e-05	1	Aconitate hydratase OS=Mycobacteroides abscessus (strain ATCC 19	43
B1MP81		MAB_2050			4	6	28.2617	29.5359	-1.27419	0.0369591	1	HTH-type transcriptional regulator AraC OS=Mycobacteroides absce	7
B1MDH7	dnaA	MAB_0002	Rv0002	dnaN	3	5	26.7464	28.0122	-1.26586	0.0168427	0.748693	Beta sliding clamp OS=Mycobacteroides abscessus (strain ATCC 199	4
B1MFP2		MAB_0343	Rv3709c	ask	4	6	28.0138	29.2743	-1.26054	0.0175585	1	Aspartokinase OS=Mycobacteroides abscessus (strain ATCC 19977 /	13
B1MLB6		MAB_4693	Rv0568	cyp135B1	4	6	28.0947	29.3484	-1.25366	0.000330974	1	Probable cytochrome P450 OS=Mycobacteroides abscessus (strain AT	23
B1MD35		MAB_3078			2	3	26.8357	28.0838	-1.24806	0.029857	1	Transcriptional regulator, TetR family OS=Mycobacteroides absces	1
B1MJK4		MAB_1070c	Rv0972c	fadE12	4	6	27.4834	28.7308	-1.24736	0.004532	1	Probable acyl-CoA dehydrogenase OS=Mycobacteroides abscessus (st	7
B1ME07		MAB_3400	Rv3045	adhC	3	5	27.4705	28.7131	-1.24261	0.00112813	0.748693	alcohol dehydrogenase (NADP(+)) OS=Mycobacteroides abscessus (st	6
B1MNZ8		MAB_1967c	Rv2195	qcrA	4	5	27.2057	28.4428	-1.23705	0.0273798	0.295383	Cytochrome bc1 complex Rieske iron-sulfur subunit OS=Mycobactero	11
B1MLN4		MAB_1375	Rv1238	sugC	4	5	26.7487	27.9841	-1.23539	0.00071744	0.295383	Probable sugar ABC transporter, ATP-binding protein SugC OS=Myco	4
B1MFB4		MAB_3646c	Rv3290c	lat	4	5	27.3319	28.5646	-1.23267	0.0221595	0.295383	L-lysine 6-transaminase OS=Mycobacteroides abscessus (strain ATC	5
B1MHZ6		MAB_0722			4	5	27.8168	29.0489	-1.23208	0.00745016	0.295383	Oligopeptide ABC transporter,ATP-binding protein OS=Mycobacteroi	12
B1MAK5		MAB_2195	Rv2072c	cobL	4	4	25.7417	26.937	-1.19533	0.0271935	0.123697	Probable precorrin-6Y C5,15-methyltransferase CobL OS=Mycobacter	3
B1MFX8		MAB_0429	Rv3663c	dppD	4	6	28.2188	29.4088	-1.19	0.00175787	1	Oligopeptide ABC transporter,ATP-binding protein OS=Mycobacteroi	22
B1MHY7	purF	MAB_0713	Rv0808	purF	4	6	27.2253	28.4148	-1.18945	0.0478203	1	Amidophosphoribosyltransferase OS=Mycobacteroides abscessus (str	10
B1MHQ8	murB	MAB_4066c	Rv0482	murB	4	6	28.7379	29.9193	-1.1814	0.00241462	1	UDP-N-acetylenolpyruvoylglucosamine reductase OS=Mycobacteroides	15
B1MEI9	serS	MAB_0153	Rv3834c	serS	4	6	28.5201	29.6909	-1.17078	0.0145149	1	Serine--tRNA ligase OS=Mycobacteroides abscessus (strain ATCC 19	14
B1MEJ7		MAB_0161			4	5	28.2515	29.4193	-1.16784	0.00245755	0.295383	Probable transcriptional regulator, LysR family OS=Mycobacteroid	6
B1MJR2		MAB_4347			4	6	27.753	28.914	-1.16098	0.0357709	1	Regulatory protein OS=Mycobacteroides abscessus (strain ATCC 199	15
B1MNP5		MAB_1863			4	4	28.3893	29.5489	-1.15969	0.0106823	0.123697	Probable acyl-CoA dehydrogenase FadE OS=Mycobacteroides abscessu	4
B1MFY5		MAB_3656c	Rv3303c	lpdA	4	6	27.8563	29.0132	-1.15699	0.0195445	1	Probable dihydrolipoamide dehydrogenase LpdA OS=Mycobacteroides	9
B1MJK9	rpmF	MAB_1075			4	6	29.5303	30.6744	-1.14409	0.0128864	1	Large ribosomal subunit protein bL32 OS=Mycobacteroides abscessu	3
B1ME12		MAB_3405			4	3	26.5063	27.6486	-1.1423	0.00504742	0.0482999	Short chain dehydrogenase/reductase OS=Mycobacteroides abscessus	4
B1MNX6		MAB_1945c	Rv2215	dlaT	4	6	27.0051	28.1452	-1.14012	0.00867698	1	Dihydrolipoamide acetyltransferase component of pyruvate dehydro	12
B1MKN1		MAB_1235			4	6	27.0007	28.1321	-1.13133	0.00715635	1	CalR9 protein OS=Mycobacteroides abscessus (strain ATCC 19977 /	10
B1MB89		MAB_2429c	Rv1854c	ndh	4	6	27.8273	28.9458	-1.11852	0.0423329	1	Probable NADH dehydrogenase (NDH) OS=Mycobacteroides abscessus (	16
B1MHK0		MAB_4007c	Rv0233	nrdB	4	5	26.1189	27.2374	-1.1185	0.0198505	0.295383	R2-like ligand binding oxidase OS=Mycobacteroides abscessus (str	2
B1MIQ8		MAB_4206			4	6	29.0075	30.1255	-1.11803	0.00793045	1	Amino acid transporter OS=Mycobacteroides abscessus (strain ATCC	5
B1MHP8		MAB_4055c			4	6	29.1564	30.2724	-1.11601	0.000384853	1	Acyl-CoA synthetase OS=Mycobacteroides abscessus (strain ATCC 19	18
B1MC05		MAB_2696c	Rv1547	dnaE1	4	6	27.6161	28.7234	-1.10726	2.53255e-05	1	DNA-directed DNA polymerase OS=Mycobacteroides abscessus (strain	48
B1MNW8		MAB_1936			4	6	28.1848	29.2865	-1.10163	0.0463378	1	Ornithine-acyl[acyl carrier protein] N-acyltransferase OS=Mycoba	6
B1MLW0	atpA	MAB_1451	Rv1308	atpA	4	6	31.4068	32.5063	-1.09945	0.00341212	1	ATP synthase subunit alpha OS=Mycobacteroides abscessus (strain	44
B1MMH9	rplI	MAB_4896c	Rv0056	rplI	4	5	27.5537	28.652	-1.09835	0.0375333	0.295383	Large ribosomal subunit protein bL9 OS=Mycobacteroides abscessus	6
B1MMZ2		MAB_1619	Rv2426c		4	6	27.46	28.553	-1.09298	0.0209769	1	AAA+ ATPase domain-containing protein OS=Mycobacteroides abscess	11
B1MKW9	ilvD	MAB_4545	Rv0189c	ilvD	4	6	28.1512	29.2386	-1.08737	0.0123465	1	Dihydroxy-acid dehydratase OS=Mycobacteroides abscessus (strain	20
B1MEA1		MAB_0065c			4	6	30.0721	31.158	-1.08594	0.00644433	1	Probable acyl-CoA dehydrogenase (FadE) OS=Mycobacteroides absces	25
B1MJB1		MAB_0975c			4	6	27.5963	28.6766	-1.08027	0.0223843	1	Peroxide stress protein YaaA OS=Mycobacteroides abscessus (strai	6
B1MEE1		MAB_0105c	Rv1771		4	6	27.8322	28.9078	-1.07556	0.0060876	1	Probable oxidoreductase OS=Mycobacteroides abscessus (strain ATC	18
B1MPB5		MAB_2085			4	6	27.1382	28.2049	-1.06668	0.026466	1	Probable acyl CoA dehydrogenase OS=Mycobacteroides abscessus (st	13
B1MFK4		MAB_0305	Rv3722c		4	6	27.8116	28.8761	-1.0645	0.017988	1	Aminotransferase OS=Mycobacteroides abscessus (strain ATCC 19977	19
B1MB85	ureC	MAB_2425	Rv1850	ureC	4	6	27.8201	28.8829	-1.06279	0.0145591	1	Urease subunit alpha OS=Mycobacteroides abscessus (strain ATCC 1	13
B1MB20	nadK	MAB_2360	Rv1695	ppnK	2	4	25.7867	26.8459	-1.05926	0.0177699	0.59875	NAD kinase OS=Mycobacteroides abscessus (strain ATCC 19977 / DSM	1
B1ML83		MAB_4659	Rv2143		4	6	28.0955	29.1537	-1.05817	0.00265251	1	Phosphoribosyltransferase domain-containing protein OS=Mycobacte	10
B1MK60		MAB_4498c			4	3	26.4841	27.5375	-1.05342	0.0178819	0.0482999	Two-component system response regulator,LuxR family OS=Mycobacte	2
B1MLU5		MAB_1436	Rv1295	thrC	4	6	29.4227	30.4637	-1.04104	0.00419054	1	Threonine synthase OS=Mycobacteroides abscessus (strain ATCC 199	18
B1MGW1		MAB_0546	Rv3596c	clpC1	4	6	28.0505	29.0893	-1.03873	0.00143066	1	Probable ATP-dependent Clp protease ATP-binding subunit OS=Mycob	22
B1MB08		MAB_2348	Rv1683		4	6	27.2986	28.3332	-1.03463	0.000914702	1	Possible long-chain acyl-CoA synthase OS=Mycobacteroides abscess	22
B1MNK4		MAB_1821			4	5	26.7869	27.8208	-1.03391	0.0103847	0.295383	AAA+ ATPase domain-containing protein OS=Mycobacteroides abscess	22
B1MP84		MAB_2053			4	6	27.7013	28.7348	-1.0335	0.0229927	1	Luciferase-like OS=Mycobacteroides abscessus (strain ATCC 19977	9
B1MD95		MAB_3139c			4	6	28.7159	29.7493	-1.03336	0.0153183	1	Polyketide cyclase / dehydrase and lipid transport OS=Mycobacter	6
B1MMQ1		MAB_1527			4	6	27.9953	29.0279	-1.03259	0.0117604	1	Probable monooxygenase OS=Mycobacteroides abscessus (strain ATCC	11
B1MKD6		MAB_1140	Rv1013	pks16	4	6	27.3722	28.3989	-1.02667	0.0455061	1	Polyketide synthase Pks16 OS=Mycobacteroides abscessus (strain A	19
B1MIE7		MAB_4095c	Rv0467	icl1	4	6	26.8048	27.8298	-1.02505	0.0113471	1	isocitrate lyase OS=Mycobacteroides abscessus (strain ATCC 19977	18
B1MI37		MAB_0763c			4	6	28.1706	29.1946	-1.02397	0.0270796	1	Probable oxidoreductase OS=Mycobacteroides abscessus (strain ATC	8
B1MGF8	eutB	MAB_3828c			3	5	27.058	28.0752	-1.01714	0.00523455	0.748693	Ethanolamine ammonia-lyase large subunit OS=Mycobacteroides absc	4
B1MFX4	acsA	MAB_0425c	Rv3667	acs	4	6	30.6855	31.7013	-1.01577	0.0046053	1	Acetyl-coenzyme A synthetase OS=Mycobacteroides abscessus (strai	30
B1MIE0		MAB_4088c	Rv0469	umaA	4	6	27.4279	28.4371	-1.0092	0.0427532	1	Possible mycolic acid synthase UmaA1 OS=Mycobacteroides abscessu	12
B1MHS6	groEL	MAB_0650	Rv0440	groEL2	4	6	29.5079	30.5154	-1.00745	0.0277999	1	Chaperonin GroEL OS=Mycobacteroides abscessus (strain ATCC 19977	51
B1MIF5		MAB_4103c	Rv1523		4	6	28.1919	29.1965	-1.00459	0.0211405	1	Probable methyltransferase OS=Mycobacteroides abscessus (strain	4
B1MP31	PBPb	MAB_2000	Rv2163c	pbpB	0	6	NA	30.4418	NA	NA	0.000243673	Probable penicillin-binding membrane protein PbpB OS=Mycobactero	39
B1MMI4	PonA1	MAB_4901c	Rv0050	ponA1	0	6	NA	31.2131	NA	NA	0.000243673	peptidoglycan glycosyltransferase OS=Mycobacteroides abscessus (	151
B1MGT4	DacB	MAB_0519	Rv3627c	DacB	0	6	NA	32.8742	NA	NA	0.000243673	Peptidase S13 (D-alanyl-D-alanine carboxypeptidase) OS=Mycobacte	46
B1MDJ1	DacB2	MAB_3234	Rv2911	dacB2	0	6	NA	33.2149	NA	NA	0.000243673	Probable D-alanyl-D-alanine carboxypeptidase DacB OS=Mycobactero	38
B1ME73	PBPa	MAB_0035c	Rv0016c	pbpA	0	6	NA	31.5186	NA	NA	0.000243673	Probable penicillin-binding protein PbpA OS=Mycobacteroides absc	98
B1MKW1	Ldt4	MAB_4537c	Rv0192	Ldt4	0	6	NA	31.9374	NA	NA	0.000243673	LppS family protein OS=Mycobacteroides abscessus (strain ATCC 19	61
B1MM58	Ldt3	MAB_4775c	Rv1433	Ldt3	0	6	NA	31.2777	NA	NA	0.000243673	L,D-transpeptidase OS=Mycobacteroides abscessus (strain ATCC 199	30
B1MFV7	PonA2	MAB_0408c	Rv3682	ponA2	0	6	NA	33.4138	NA	NA	0.000243673	peptidoglycan glycosyltransferase OS=Mycobacteroides abscessus (	76
B1MCI3	BlabMab	MAB_2875	Rv2068c	blaC	0	6	NA	33.0834	NA	NA	0.000243673	Beta-lactamase (Penicillinase) OS=Mycobacteroides abscessus (str	44
B1MMQ4	Ldt2	MAB_1530	Rv2518c	ldt2	0	6	NA	31.7706	NA	NA	0.000243673	Probable conserved lipoprotein LppS OS=Mycobacteroides abscessus	47
B1MG10	DacB1	MAB_3681	Rv3330	dacB1	0	6	NA	29.8399	NA	NA	0.000243673	Probable penicillin-binding protein DacB1 OS=Mycobacteroides abs	23
B1MGW7	LpqF	MAB_0552c	Rv3593	lpqF	0	6	NA	28.2951	NA	NA	0.000243673	Probable conserved lipoprotein LpqF OS=Mycobacteroides abscessus	21
B1MM83		MAB_4800			0	6	NA	28.414	NA	NA	0.000243673	Beta-lactamase OS=Mycobacteroides abscessus (strain ATCC 19977 /	16
B1MJL5		MAB_4299c	Rv0309		0	5	NA	31.0314	NA	NA	0.00363799	L,D-transpeptidase catalytic domain-containing protein OS=Mycoba	6
B1MHJ1		MAB_3998			0	5	NA	27.1654	NA	NA	0.00363799	DUF1254 domain-containing protein OS=Mycobacteroides abscessus (	4
B1MBV4	trpC	MAB_2645c	Rv1611	trpC	0	5	NA	27.7457	NA	NA	0.00363799	Indole-3-glycerol phosphate synthase OS=Mycobacteroides abscessu	4
B1MC00	ilvA	MAB_2691c	Rv1559	ilvA	0	5	NA	27.6989	NA	NA	0.00363799	L-threonine dehydratase OS=Mycobacteroides abscessus (strain ATC	2
B1MKN5		MAB_1239	Rv1095	phoH2	1	6	25.7949	27.4246	NA	NA	0.00546546	Probable PhoH-like protein PhoH2 (Phosphate starvation-inducible	7
B1MNV7		MAB_1925			1	6	28.2045	30.1085	NA	NA	0.00546546	Haemophore haem-binding domain-containing protein OS=Mycobactero	3
B1MEH7		MAB_0141c			0	4	NA	30.7156	NA	NA	0.0158264	Esterase OS=Mycobacteroides abscessus (strain ATCC 19977 / DSM 4	1
B1MEW3		MAB_3493			0	4	NA	26.3024	NA	NA	0.0158264	Mycobacterium membrane protein OS=Mycobacteroides abscessus (str	1
B1MBW6		MAB_2657c			0	4	NA	27.8849	NA	NA	0.0158264	Transcriptional regulator OS=Mycobacteroides abscessus (strain A	3
B1MI94		MAB_0822			0	3	NA	27.5068	NA	NA	0.0482999	Probable acyl-CoA dehydrogenase OS=Mycobacteroides abscessus (st	6
B1MLT0		MAB_1421	Rv1278		0	3	NA	26.1069	NA	NA	0.0482999	AAA domain-containing protein OS=Mycobacteroides abscessus (stra	18
B1MFM9		MAB_0330	Rv0399c	lpqK	0	3	NA	28.8515	NA	NA	0.0482999	Beta-lactamase OS=Mycobacteroides abscessus (strain ATCC 19977 /	2
B1MHS7		MAB_0651c	Rv2560		0	3	NA	27.9015	NA	NA	0.0482999	Proline and glycine rich transmembrane protein OS=Mycobacteroide	1
B1ML48		MAB_4624			0	3	NA	27.9339	NA	NA	0.0482999	Phenylacetic acid degradation protein OS=Mycobacteroides abscess	2
B1MP68		MAB_2037			0	3	NA	33.055	NA	NA	0.0482999	Membrane protein MmpL OS=Mycobacteroides abscessus (strain ATCC	1
B1MKD8	pth	MAB_1142c	Rv1014c	pth	0	3	NA	27.8248	NA	NA	0.0482999	Peptidyl-tRNA hydrolase OS=Mycobacteroides abscessus (strain ATC	2
B1MDK1		MAB_3244	Rv2877c		0	3	NA	26.9387	NA	NA	0.0482999	Mercury resistance transport protein/cytochrome c biogenesis pro	1
B1MDU2	pfkA	MAB_3335c	Rv3010c	pfkA	0	3	NA	27.5324	NA	NA	0.0482999	ATP-dependent 6-phosphofructokinase OS=Mycobacteroides abscessus	2

## Sheet: M9510 Rep
		Orthologs
Protein	Gene	1977 Ortho	19977 Ortho UniProt	Mtb Ortho	Mtb Gene	Count_Rep_NP	Count_Rep_mero	Mean_Rep_NP	Mean_Rep_mero	Fold_change_Rep_NP_vs_Rep_mero	P_value_A_Rep_NP_vs_Rep_mero	P_value_G_Rep_NP_vs_Rep_mero	Description	Number_Peptides
MABS95_03192	Ldt1	MAB_3165c	B1MDC1	Rv0116c	ldt1	4	6	29.5239	32.5627	-3.03876	1.10388e-06	1	L,D-transpeptidase 1	29
MABS95_04552	degU_2	MAB_4498c	B1MK60	NA		3	5	26.889	29.2948	-2.40583	0.00936654	0.748693	Transcriptional regulatory protein DegU	3
MABS95_03290	MABS95_03290	MAB_3258c	B1MDL5	Rv2927c		2	6	23.4293	25.4208	-1.99142	0.0138337	0.0346392	putative protein	3
MABS95_02813	MABS95_02813	MAB_2833	B1MCE1	Rv1367c		4	6	29.6507	31.6129	-1.96219	1.05645e-06	1	putative protein	15
MABS95_01881	MABS95_01881	MAB_1903	B1MNT5	Rv2230c		3	5	27.5149	29.1742	-1.65928	0.03517	0.748693	GTP cyclohydrolase 1 type 2	4
MABS95_03826	rutD_4	MAB_3738c	B1MG67	Rv3171c	hpx	4	6	29.0518	30.3782	-1.32638	0.0135924	1	Putative aminoacrylate hydrolase RutD	12
MABS95_03861	rpsM	MAB_3773c	B1MGA2	Rv3460c	rpsM	4	6	29.3681	30.6831	-1.31491	0.012796	1	30S ribosomal protein S13	7
MABS95_00720	MABS95_00720	MAB_0651c	B1MHS7	Rv2560		2	5	28.9539	30.1813	-1.22739	0.00347806	0.260636	hypothetical protein	1
MABS95_03508	fadA_5	MAB_3455c	B1MES5	NA		4	5	28.4042	29.6038	-1.19956	0.0322404	0.295383	Putative acyltransferase	17
MABS95_02027	menI	MAB_2044	B1MP75	NA		4	6	28.249	29.4424	-1.19341	9.85864e-05	1	1,4-dihydroxy-2-naphthoyl-CoA hydrolase	3
MABS95_00383	MABS95_00383	MAB_0410c	B1MFV9	Rv3680		2	6	26.278	27.4183	-1.14032	0.0100281	0.0346392	hypothetical protein	8
MABS95_01787	spuC	MAB_1703	B1MN76	NA		0	3	NA	31.4849	NA	NA	0.0482999	Putrescine--pyruvate aminotransferase	5
MABS95_02083	pspA	MAB_2109	B1MPD9	Rv2135c		0	3	NA	24.9818	NA	NA	0.0482999	Phosphoserine phosphatase 1	1
MABS95_01376	tpx	MAB_1290c	B1MKT6	Rv1932	tpx	0	3	NA	28.877	NA	NA	0.0482999	Thiol peroxidase	2
MABS95_00704	ftsH_3	MAB_0637c	B1MH51	Rv0435c		0	3	NA	28.1686	NA	NA	0.0482999	ATP-dependent zinc metalloprotease FtsH	2
MABS95_01402	trmR_1	MAB_1318c	B1MLH9	Rv1703c		0	3	NA	29.3787	NA	NA	0.0482999	tRNA 5-hydroxyuridine methyltransferase	3
MABS95_03222	tsf	MAB_3195c	B1MDF1	Rv2889c	tsf	0	3	NA	28.2166	NA	NA	0.0482999	Elongation factor Ts	2
MABS95_03790	MABS95_03790	MAB_3698	B1MG27	Rv1747		0	3	NA	28.9996	NA	NA	0.0482999	ABC transporter ATP-binding/permease protein	2
MABS95_03519	MABS95_03519	MAB_3467c	B1MET7	NA		0	3	NA	27.7344	NA	NA	0.0482999	18 kDa heat shock protein	5
MABS95_00394	MABS95_00394	MAB_0421	B1MFX0	Rv3671c		0	3	NA	27.6898	NA	NA	0.0482999	Serine protease	2
MABS95_02872	pdxS	MAB_2892c	B1MCK0	Rv2606c	snzP	0	3	NA	25.6776	NA	NA	0.0482999	Pyridoxal 5'-phosphate synthase subunit PdxS	1
MABS95_00113	MABS95_00113	MAB_0108c	B1MEE4	NA		0	3	NA	26.6061	NA	NA	0.0482999	hypothetical protein	8
MABS95_00189	embB	MAB_0185c	B1MEM1	Rv3795	embB	0	3	NA	27.8507	NA	NA	0.0482999	putative arabinosyltransferase B	4
MABS95_03650	MABS95_03650	MAB_3542c	B1MF12	Rv3221A	rshA	0	3	NA	27.2027	NA	NA	0.0482999	hypothetical protein	1
MABS95_02288	baiB	MAB_2316	B1MAX6	NA		0	3	NA	27.2248	NA	NA	0.0482999	Bile acid-coenzyme A ligase	2
MABS95_01528	atpFH	MAB_1450	B1MLV9	Rv1307	atpH	0	3	NA	26.2709	NA	NA	0.0482999	ATP synthase subunit b-delta	2
MABS95_03576	MABS95_03576	NA	NA	NA		0	3	NA	29.1087	NA	NA	0.0482999	hypothetical protein	3
MABS95_01511	lysA_2	MAB_1434	B1MLU3	Rv1293	lysA	0	3	NA	29.8147	NA	NA	0.0482999	Diaminopimelate decarboxylase	4
MABS95_03757	MABS95_03757	MAB_3664	B1MFZ3	NA		0	3	NA	25.2851	NA	NA	0.0482999	hypothetical protein	2
MABS95_02629	trpC	MAB_2645c	B1MBV4	Rv1611	trpC	0	4	NA	28.4665	NA	NA	0.0158264	Indole-3-glycerol phosphate synthase	5
MABS95_03547	MABS95_03547	MAB_3493	B1MEW3	NA		0	4	NA	27.5755	NA	NA	0.0158264	hypothetical protein	1
MABS95_04657	MABS95_04657	MAB_4603c	B1ML27	Rv0149		0	4	NA	28.3542	NA	NA	0.0158264	Alcohol dehydrogenase	3
MABS95_02267	rpsA	MAB_2296	B1MAV6	Rv1630	rpsA	0	4	NA	29.0569	NA	NA	0.0158264	30S ribosomal protein S1	5
MABS95_04089	MABS95_04089	MAB_3998	B1MHJ1	NA		0	5	NA	27.4315	NA	NA	0.00363799	hypothetical protein	2
MABS95_04654	mlaE_5	MAB_4600c	B1ML24	NA		0	5	NA	26.1986	NA	NA	0.00363799	Intermembrane phospholipid transport system permease protein Mla	2
MABS95_01268	MABS95_01268	MAB_1178c	B1MKH4	NA		0	5	NA	27.8918	NA	NA	0.00363799	hypothetical protein	2
MABS95_00494	cspA	MAB_0487	B1MGQ2	Rv3648c	cspA	0	5	NA	31.2801	NA	NA	0.00363799	putative cold shock protein A	1
MABS95_00088	MABS95_00088	MAB_0083	B1MEB9	NA		0	5	NA	28.5697	NA	NA	0.00363799	putative HTH-type transcriptional regulator	1
MABS95_04883	ponA1	MAB_4901c	B1MMI4	Rv0050	ponA1	0	6	NA	31.8238	NA	NA	0.000243673	Penicillin-binding protein 1A	104
MABS95_00588	MABS95_00588	MAB_0519	B1MGT4	Rv3627c		0	6	NA	33.4914	NA	NA	0.000243673	Carboxypeptidase	39
MABS95_00381	PonA2	MAB_0408c	B1MFV7	Rv3682	ponA2	0	6	NA	33.6076	NA	NA	0.000243673	Biosynthetic peptidoglycan transglycosylase	67
MABS95_03264	dacB2	MAB_3234	B1MDJ1	Rv2911	dacB2	0	6	NA	33.5392	NA	NA	0.000243673	D-alanyl-D-alanine carboxypeptidase DacB	26
MABS95_04831	Ldt3	MAB_4775c	B1MM58	Rv1433	Ldt3	0	6	NA	30.5885	NA	NA	0.000243673	putative L,D-transpeptidase 3	17
MABS95_00035	pbpA	MAB_0035c	B1ME73	Rv0016c	pbpA	0	6	NA	32.2749	NA	NA	0.000243673	Penicillin-binding protein A	78
MABS95_04591	Ldt4	MAB_4537c	B1MKW1	Rv0192	Ldt4	0	6	NA	31.2287	NA	NA	0.000243673	hypothetical protein	53
MABS95_01613	Ldt2	MAB_1530	B1MMQ4	Rv2518c	ldt2	0	6	NA	33.0736	NA	NA	0.000243673	L,D-transpeptidase 2	30
MABS95_02855	MABS95_02855	MAB_2875	B1MCI3	Rv2068c	blaC	0	6	NA	31.3045	NA	NA	0.000243673	hypothetical protein	32
MABS95_04856	yfeW_3	MAB_4800	B1MM83	NA		0	6	NA	31.6622	NA	NA	0.000243673	Putative D-alanyl-D-alanine carboxypeptidase	24
MABS95_03773	DacB1	MAB_3681	B1MG10	Rv3330	dacB1	0	6	NA	32.116	NA	NA	0.000243673	hypothetical protein	27
MABS95_00620	MABS95_00620	MAB_0552c	B1MGW7	Rv3593	lpqF	0	6	NA	29.6625	NA	NA	0.000243673	hypothetical protein	18
MABS95_01987	pbpB	MAB_2000	B1MP31	Rv2163c	pbpB	0	6	NA	32.2348	NA	NA	0.000243673	Penicillin-binding protein PbpB	29
MABS95_00303	dap_1	MAB_0330	B1MFM9	Rv0399c	lpqK	0	6	NA	31.6347	NA	NA	0.000243673	D-aminopeptidase	13
MABS95_00591	hpt	MAB_0523	B1MGT8	Rv3624c	hpt	0	6	NA	28.6356	NA	NA	0.000243673	Hypoxanthine-guanine phosphoribosyltransferase	3
MABS95_04697	aam_2	MAB_4643c	B1ML67	NA		0	6	NA	30.385	NA	NA	0.000243673	Acylamidase	14
MABS95_04404	MABS95_04404	MAB_4299c	B1MJL5	Rv0309		0	6	NA	30.0467	NA	NA	0.000243673	hypothetical protein	5
MABS95_00806	sseC2	MAB_0739c	B1MI13	Rv3118	sseC1	1	6	29.6527	30.3862	NA	NA	0.00546546	putative protein	7
MABS95_03679	ahcY	MAB_3595c	B1MF64	Rv3248c	sahH	1	6	30.7364	29.5026	NA	NA	0.00546546	Adenosylhomocysteinase	5
MABS95_00120	espR_1	MAB_0115c	B1MEF1	Rv3849	espR	1	6	30.2437	27.817	NA	NA	0.00546546	Nucleoid-associated protein EspR	5
MABS95_00959	MABS95_00959	MAB_0957	B1MJ93	NA		1	6	24.7335	26.6365	NA	NA	0.00546546	hypothetical protein	1

## Sheet: M9510 CS
		Orthologs
Protein	Gene	1977 Ortho	1977 Ortho UniProt	Mtb ortho	Mtb Gene	Count_CS_NP	Count_CS_mero	Mean_CS_NP	Mean_CS_mero	Fold_change_CS_NP_vs_CS_mero	P_value_A_CS_NP_vs_CS_mero	P_value_G_CS_NP_vs_CS_mero	Description	Number_Peptides
MABS95_03192	Ldt1	MAB_3165c	B1MDC1	Rv0116c	ldt1	2	6	27.5054	32.7818	-5.27642	2.29073e-08	0.0346392	L,D-transpeptidase 1	29
MABS95_02813	MABS95_02813	MAB_2833	B1MCE1	Rv1367c		4	6	28.7399	30.9425	-2.20264	2.34878e-07	1	putative protein	15
MABS95_02935	MABS95_02935	NA	NA	NA		4	6	27.2023	29.393	-2.19068	0.0109147	1	hypothetical protein	6
MABS95_01468	MABS95_01468	MAB_1392c	B1MLQ1	NA		4	4	27.7836	29.9507	-2.16706	0.0169953	0.123697	putative inactive lipase	4
MABS95_00297	murT	MAB_0324c	B1MFM3	Rv3712		4	5	27.6249	29.4903	-1.86537	0.0357999	0.295383	Lipid II isoglutaminyl synthase (glutamine-hydrolyzing) subunit	3
MABS95_02366	MABS95_02366	MAB_2401	B1MB61	Rv1825		2	3	24.1885	25.8938	-1.70525	0.0122018	1	hypothetical protein	1
MABS95_01974	aroG	MAB_1987	B1MP18	Rv2178c	aroG	4	6	27.1786	28.6604	-1.48181	0.00367783	1	Phospho-2-dehydro-3-deoxyheptonate aldolase AroG	9
MABS95_03504	MABS95_03504	MAB_3451c	B1MES1	NA		4	6	28.0542	29.4963	-1.44214	0.0461871	1	hypothetical protein	4
MABS95_03169	efpA_1	MAB_3142c	B1MD98	Rv2846c	efpA	4	3	28.3146	29.7412	-1.42665	0.0322571	0.0482999	putative MFS-type transporter EfpA	3
MABS95_01944	MABS95_01944	MAB_1957	B1MNY8	Rv2204c		3	4	27.4391	28.8597	-1.4206	0.041233	0.776709	Protein	4
MABS95_02434	katG	MAB_2470c	B1MBD0	Rv1908c	katG	4	6	27.6174	28.9978	-1.38043	0.000145552	1	Catalase-peroxidase	19
MABS95_03740	MABS95_03740	MAB_3647c	B1MFB5	Rv3291c	lrpA	4	6	25.586	26.9495	-1.36358	0.00596559	1	hypothetical protein	2
MABS95_01477	MABS95_01477	MAB_1401c	B1MLR0	Rv1251c		4	6	28.1839	29.5398	-1.35591	0.00894297	1	hypothetical protein	11
MABS95_00037	pstP	MAB_0037c	B1ME75	Rv0018c	pstP	4	5	24.9505	26.2609	-1.31039	0.0150566	0.295383	PP2C-family Ser/Thr phosphatase	2
MABS95_03861	rpsM	MAB_3773c	B1MGA2	Rv3460c	rpsM	4	6	31.3488	32.6565	-1.30771	0.0132073	1	30S ribosomal protein S13	7
MABS95_01035	MABS95_01035	MAB_1030	B1MJG4	Rv2742A		4	6	31.0981	32.4005	-1.30237	0.00233512	1	putative proteinA	7
MABS95_03665	hisC_3	MAB_3582	B1MF51	Rv1152		4	6	27.9487	29.2313	-1.28263	0.035892	1	Histidinol-phosphate aminotransferase	7
MABS95_01455	sugC	MAB_1375	B1MLN4	Rv1238	sugC	4	5	27.8466	29.1094	-1.26277	0.0248642	0.295383	Trehalose import ATP-binding protein SugC	6
MABS95_01268	MABS95_01268	MAB_1178c	B1MKH4	NA		2	4	26.6763	27.9346	-1.25825	0.00151401	0.59875	hypothetical protein	2
MABS95_00697	MABS95_00697	MAB_0630	B1MH44	NA		4	6	28.089	29.3438	-1.25481	8.83236e-06	1	hypothetical protein	13
MABS95_01682	korB	MAB_1595	B1MMW8	Rv2454c		4	6	27.9554	29.1995	-1.24407	0.000102376	1	2-oxoglutarate oxidoreductase subunit KorB	10
MABS95_02172	cobM	MAB_2196	B1MAK6	Rv2071c	cobM	3	4	26.8658	28.0585	-1.19272	0.00175175	0.776709	Precorrin-4 C(11)-methyltransferase	3
MABS95_04643	MABS95_04643	MAB_4589c	B1ML13	Rv3761c	fadE36	4	6	28.5608	29.7316	-1.17082	0.0111256	1	hypothetical protein	3
MABS95_00807	MABS95_00807	MAB_0740c	B1MI14	Rv3117	cysA3	4	6	29.8948	31.0502	-1.15538	0.00480533	1	Putative thiosulfate sulfurtransferase	19
MABS95_04297	prr_3	MAB_4203	B1MIQ5	NA		2	6	26.8563	27.9992	-1.14285	0.0305379	0.0346392	Gamma-aminobutyraldehyde dehydrogenase	10
MABS95_04606	MABS95_04606	MAB_4552	B1MKX6	Rv1132		4	6	28.2305	29.3655	-1.13494	0.0263459	1	hypothetical protein	7
MABS95_01132	glmU	MAB_1148c	B1MKE4	Rv1018c	glmU	3	3	28.0195	29.1477	-1.12814	0.016716	0.422343	Bifunctional protein GlmU	5
MABS95_03685	mamB	MAB_3600c	B1MF69	NA		4	6	26.2634	27.3854	-1.12195	0.0146466	1	Magnetosome protein MamB	4
MABS95_00639	cysS	MAB_0571	B1MGY5	Rv3580c	cysS1	4	3	27.726	28.8404	-1.11436	0.0476899	0.0482999	Cysteine--tRNA ligase	11
MABS95_01707	rsfS	MAB_1622	B1MMZ5	Rv2420c		3	6	25.4314	26.5404	-1.10901	0.00729669	0.15699	Ribosomal silencing factor RsfS	1
MABS95_00179	fbpC	MAB_0175	B1MEL1	NA		4	6	29.2436	30.3455	-1.10184	0.0237046	1	Diacylglycerol acyltransferase/mycolyltransferase Ag85C	2
MABS95_03519	MABS95_03519	MAB_3467c	B1MET7	NA		4	5	27.8969	28.9866	-1.08966	0.0336086	0.295383	18 kDa heat shock protein	5
MABS95_01588	MABS95_01588	MAB_1506c	B1MMN0	Rv0130	htdZ	4	6	29.3101	30.3948	-1.08466	0.0248666	1	putative enoyl-CoA hydratase 1	8
MABS95_03032	MABS95_03032	MAB_3005c	B1MCW2	Rv2699c		3	3	27.8993	28.9633	-1.06397	0.0127083	0.422343	hypothetical protein	3
MABS95_01326	glyA	MAB_1236	B1MKN2	Rv1093	glyA1	4	6	31.2304	32.2316	-1.00126	0.000788005	1	Serine hydroxymethyltransferase	33
MABS95_04697	aam_2	MAB_4643c	B1ML67	NA		0	3	NA	28.1971	NA	NA	0.0482999	Acylamidase	14
MABS95_01574	smc_1	MAB_1492	B1MM01	NA		0	3	NA	31.1469	NA	NA	0.0482999	Chromosome partition protein Smc	18
MABS95_00673	MABS95_00673	MAB_0605c	B1MH19	Rv3551		0	3	NA	27.2613	NA	NA	0.0482999	Putative CoA-transferase subunit alpha	3
MABS95_01376	tpx	MAB_1290c	B1MKT6	Rv1932	tpx	0	3	NA	27.905	NA	NA	0.0482999	Thiol peroxidase	2
MABS95_04404	MABS95_04404	MAB_4299c	B1MJL5	Rv0309		0	3	NA	29.1802	NA	NA	0.0482999	hypothetical protein	5
MABS95_02629	trpC	MAB_2645c	B1MBV4	Rv1611	trpC	0	3	NA	28.2174	NA	NA	0.0482999	Indole-3-glycerol phosphate synthase	5
MABS95_00895	moaC2	MAB_0864	B1MJ02	Rv0864	moaC2	0	3	NA	28.2184	NA	NA	0.0482999	Cyclic pyranopterin monophosphate synthase 2	3
MABS95_01728	MABS95_01728	MAB_1643	B1MN16	Rv2402		0	3	NA	26.1529	NA	NA	0.0482999	Trehalase	2
MABS95_02162	pafC	MAB_2186	B1MAJ6	Rv2095c	pafC	0	3	NA	28.6528	NA	NA	0.0482999	Protein PafC	4
MABS95_03338	yisK	MAB_3299c	B1MDQ6	Rv2993c		0	3	NA	27.8274	NA	NA	0.0482999	putative protein YisK	2
MABS95_00637	ispD	MAB_0569	B1MGY3	Rv3582c	ispD	0	3	NA	26.2632	NA	NA	0.0482999	2-C-methyl-D-erythritol 4-phosphate cytidylyltransferase	2
MABS95_03547	MABS95_03547	MAB_3493	B1MEW3	NA		0	3	NA	27.3592	NA	NA	0.0482999	hypothetical protein	1
MABS95_03948	MABS95_03948	MAB_3859c	B1MGI8	Rv0673	echA4	0	3	NA	26.4219	NA	NA	0.0482999	Putative enoyl-CoA hydratase EchA13	1
MABS95_02405	MABS95_02405	MAB_2441	B1MBA1	NA		0	3	NA	28.6735	NA	NA	0.0482999	hypothetical protein	1
MABS95_02636	bcpB	MAB_2662	B1MBX1	Rv1608c	bcpB	0	3	NA	28.9074	NA	NA	0.0482999	Putative peroxiredoxin	2
MABS95_02964	uox	MAB_2929c	B1MCN6	NA		0	3	NA	28.6845	NA	NA	0.0482999	Uricase	1
MABS95_02864	ruvC	MAB_2884c	B1MCJ2	Rv2594c	ruvC	0	3	NA	32.0058	NA	NA	0.0482999	Crossover junction endodeoxyribonuclease RuvC	1
MABS95_02328	MABS95_02328	MAB_2356	B1MB16	Rv1691		0	4	NA	29.347	NA	NA	0.0158264	hypothetical protein	2
MABS95_04633	pntAA	MAB_4579c	B1ML03	Rv0155	pntAa	0	4	NA	29.1034	NA	NA	0.0158264	NAD(P) transhydrogenase subunit alpha part 1	6
MABS95_04233	MABS95_04233	MAB_4140	B1MIJ2	NA		0	4	NA	29.1458	NA	NA	0.0158264	hypothetical protein	3
MABS95_01136	MABS95_01136	MAB_1151	B1MKE7	NA		0	4	NA	29.611	NA	NA	0.0158264	hypothetical protein	3
MABS95_02128	MABS95_02128	MAB_2152	B1MAG2	NA		0	4	NA	28.3915	NA	NA	0.0158264	hypothetical protein	2
MABS95_03694	MABS95_03694	MAB_3609	B1MF78	NA		0	4	NA	29.8608	NA	NA	0.0158264	hypothetical protein	1
MABS95_02846	pnbA_3	MAB_2866c	B1MCH4	NA		0	4	NA	27.519	NA	NA	0.0158264	Para-nitrobenzyl esterase	4
MABS95_01955	qcrC	MAB_1968c	B1MNZ9	Rv2194	qcrC	0	5	NA	29.3273	NA	NA	0.00363799	Cytochrome bc1 complex cytochrome c subunit	5
MABS95_00591	hpt	MAB_0523	B1MGT8	Rv3624c	hpt	0	5	NA	27.8309	NA	NA	0.00363799	Hypoxanthine-guanine phosphoribosyltransferase	3
MABS95_02198	MABS95_02198	MAB_2221	B1MAN1	NA		0	5	NA	28.3907	NA	NA	0.00363799	hypothetical protein	3
MABS95_04883	ponA1	MAB_4901c	B1MMI4	Rv0050	ponA1	0	6	NA	31.8802	NA	NA	0.000243673	Penicillin-binding protein 1A	104
MABS95_00588	MABS95_00588	MAB_0519	B1MGT4	Rv3627c		0	6	NA	31.6962	NA	NA	0.000243673	Carboxypeptidase	39
MABS95_00381	PonA2	MAB_0408c	B1MFV7	Rv3682	ponA2	0	6	NA	33.0199	NA	NA	0.000243673	Biosynthetic peptidoglycan transglycosylase	67
MABS95_03264	dacB2	MAB_3234	B1MDJ1	Rv2911	dacB2	0	6	NA	33.395	NA	NA	0.000243673	D-alanyl-D-alanine carboxypeptidase DacB	26
MABS95_04831	Ldt3	MAB_4775c	B1MM58	Rv1433	Ldt3	0	6	NA	30.0335	NA	NA	0.000243673	putative L,D-transpeptidase 3	17
MABS95_00035	pbpA	MAB_0035c	B1ME73	Rv0016c	pbpA	0	6	NA	32.7971	NA	NA	0.000243673	Penicillin-binding protein A	78
MABS95_04591	Ldt4	MAB_4537c	B1MKW1	Rv0192	Ldt4	0	6	NA	32.1529	NA	NA	0.000243673	hypothetical protein	53
MABS95_01613	Ldt2	MAB_1530	B1MMQ4	Rv2518c	ldt2	0	6	NA	32.7109	NA	NA	0.000243673	L,D-transpeptidase 2	30
MABS95_02855	Bla	MAB_2875	B1MCI3	Rv2068c	blaC	0	6	NA	31.8481	NA	NA	0.000243673	hypothetical protein	32
MABS95_04856	yfeW_3	MAB_4800	B1MM83	NA		0	6	NA	31.6864	NA	NA	0.000243673	Putative D-alanyl-D-alanine carboxypeptidase	24
MABS95_03773	DacB1	MAB_3681	B1MG10	Rv3330	dacB1	0	6	NA	29.9947	NA	NA	0.000243673	hypothetical protein	27
MABS95_00620	MABS95_00620	MAB_0552c	B1MGW7	Rv3593	lpqF	0	6	NA	27.3598	NA	NA	0.000243673	hypothetical protein	18
MABS95_01987	pbpB	MAB_2000	B1MP31	Rv2163c	pbpB	0	6	NA	30.2991	NA	NA	0.000243673	Penicillin-binding protein PbpB	29
MABS95_00303	dap_1	MAB_0330	B1MFM9	Rv0399c	lpqK	0	6	NA	32.0854	NA	NA	0.000243673	D-aminopeptidase	13
MABS95_00693	mhpF	MAB_0625	B1MH39	Rv3535c	hsaG	0	6	NA	29.2128	NA	NA	0.000243673	Acetaldehyde dehydrogenase	5
MABS95_03858	rpoA	MAB_3770c	B1MG99	Rv3457c	rpoA	1	6	26.392	27.7628	NA	NA	0.00546546	DNA-directed RNA polymerase subunit alpha	11
MABS95_02745	cyoE	MAB_2758c	B1MC66	Rv1451	ctaB	1	6	30.2726	30.4	NA	NA	0.00546546	Protoheme IX farnesyltransferase	4
