# Supplementary material for: Chemoproteomic Elucidation of β‑Lactam Drug Targets in Mycobacterium abscessus
Source: ACS Infect Dis. 2026 Apr 17;12(5):1669–80. doi: 10.1021/acsinfecdis.6c00011 (PMC13162264; doi:10.1021/acsinfecdis.6c00011)
Supplement: Supplementary file 2 [file id6c00011_si_002.xlsx]

## Sheet: ALL_CS9510_REP9510+CS19977_REP1
Uniprot (19977)	Gene Name (19977)	Protein Name
B1MCI3	MAB_2875	BlaMab beta-lactamase (EC 3.5.2.6)
B1MDJ1	MAB_3234	Probable D-alanyl-D-alanine carboxypeptidase DacB
B1MG10	MAB_3681	Probable penicillin-binding protein DacB1
B1MGW7	MAB_0552c	beta-lactamase (EC 3.5.2.6)
B1MKW1	MAB_4537c	LDT4 LppS family protein
B1MMI4	MAB_4901c	PonA1 peptidoglycan glycosyltransferase (EC 2.4.1.129)
B1MCE1	MAB_2833	Probable beta-lactamase
B1MDC1	MAB_3165c	LDT1 L,D-transpeptidase
B1ME73	MAB_0035c	Probable penicillin-binding protein PbpA
B1MFM9	MAB_0330	Beta-lactamase
B1MFV7	MAB_0408c	Probable bifunctional membrane-associated penicillin-binding protein PonA2/glycosyl transferase
B1MGT4	MAB_0519	DacB Peptidase S13 (D-alanyl-D-alanine carboxypeptidase)
B1MJL5	MAB_4299c	LDTX L,D-transpeptidase catalytic domain-containing protein
B1MM58	MAB_4775c	LDT3 L,D-transpeptidase
B1MM83	MAB_4800	Beta-lactamase
B1MMQ4	MAB_1530	LDT2 Probable conserved lipoprotein LppS
B1MP31	MAB_2000	Probable penicillin-binding membrane protein PbpB

## Sheet: CS9510+REP9510+CS19977
Uniprot (19977)	Gene Name (19977)	Protein Name
B1MBV4	trpC MAB_2645c	Indole-3-glycerol phosphate synthase (IGPS) (EC 4.1.1.48)
B1MEW3	MAB_3493	Mycobacterium membrane protein

## Sheet: CS9510+REP9510+REP19977
Uniprot (19977)	Gene Name (19977)	Protein Name
B1MGT8	MAB_0523	Hypoxanthine phosphoribosyltransferase (EC 2.4.2.8)
B1ML67	MAB_4643c	Amidase family protein

## Sheet: REP9510+CS19977 + REP19977
Uniprot (19977)	Gene Name (19977)	Protein Name
B1MHJ1	MAB_3998	DUF1254 domain-containing protein

## Sheet: CS9510 + REP9510
Uniprot (19977)	Gene Name (19977)	Protein Name
B1MKT6	tpx MAB_1290c	Thiol peroxidase (Tpx) (EC 1.11.1.24) (Peroxiredoxin tpx) (Prx) (Thioredoxin peroxidase) (Thioredoxin-dependent peroxiredoxin)

## Sheet: CS9510+REP19977
Uniprot (19977)	Gene Name (19977)	Protein Name
B1MCJ2	ruvC MAB_2884c	Crossover junction endodeoxyribonuclease RuvC (EC 3.1.21.10) (Holliday junction nuclease RuvC) (Holliday junction resolvase RuvC)
B1MGY3	ispD MAB_0569	2-C-methyl-D-erythritol 4-phosphate cytidylyltransferase (EC 2.7.7.60) (4-diphosphocytidyl-2C-methyl-D-erythritol synthase) (MEP cytidylyltransferase) (MCT)
B1MNZ9	MAB_1968c	Cytochrome bc1 complex cytochrome c subunit (EC 7.1.1.8)
B1MKE7	MAB_1151	Intersectin-EH binding protein Ibp1

## Sheet: REP9510 + CS19977
Uniprot (19977)	Gene Name (19977)	Protein Name
B1MF64	ahcY MAB_3595c	Adenosylhomocysteinase (EC 3.13.2.1) (S-adenosyl-L-homocysteine hydrolase) (AdoHcyase)

## Sheet: REP9510+REP19977
Uniprot (19977)	Gene Name (19977)	Protein Name
B1MI13	MAB_0739c	DUF1416 domain-containing protein/Carboxypeptidase-like, regulatory domain
B1MJ93	MAB_0957	Secreted protein
B1MNT5	MAB_1903	GTP cyclohydrolase 1 type 2 homolog

## Sheet: CS19977+REP19977
Uniprot (19977)	Gene Name (19977)	Protein Name
B1MIS1	thiE MAB_4219	Thiamine-phosphate synthase (TP synthase) (TPS) (EC 2.5.1.3) (Thiamine-phosphate pyrophosphorylase) (TMP pyrophosphorylase) (TMP-PPase)
B1MJJ1	sucD MAB_1057	Succinate--CoA ligase [ADP-forming] subunit alpha (EC 6.2.1.5) (Succinyl-CoA synthetase subunit alpha) (SCS-alpha)
B1MDV8	MAB_3351c	Nitroreductase
B1MHS7	MAB_0651c	Proline and glycine rich transmembrane protein
B1MHX1	MAB_0696c	Metallo-beta-lactamase domain-containing protein
B1MNQ1	MAB_1869c	Probable zinc-dependent alcohol dehydrogenase AdhE2
B1MNV7	MAB_1925	Haemophore haem-binding domain-containing protein

## Sheet: CS_9510 only
Uniprot (19977)	Gene Name (19977)	Protein Name
B1MFM3	murT MAB_0324c	Lipid II isoglutaminyl synthase (glutamine-hydrolyzing) subunit MurT (EC 6.3.5.13)
B1MG99	rpoA MAB_3770c	DNA-directed RNA polymerase subunit alpha (RNAP subunit alpha) (EC 2.7.7.6) (RNA polymerase subunit alpha) (Transcriptase subunit alpha)
B1MJ02	moaC MAB_0864	Cyclic pyranopterin monophosphate synthase (EC 4.6.1.17) (Molybdenum cofactor biosynthesis protein C)
B1MBX1	MAB_2662	thioredoxin-dependent peroxiredoxin (EC 1.11.1.24) (Thioredoxin peroxidase)
B1MC66	ctaB MAB_2758c	Protoheme IX farnesyltransferase (EC 2.5.1.141) (Heme B farnesyltransferase) (Heme O synthase)
B1MCN6	MAB_2929c	Uricase (EC 1.7.3.3) (Urate oxidase)
B1MH39	MAB_0625	Acetaldehyde dehydrogenase 1 (EC 1.2.1.10) (Acetaldehyde dehydrogenase [acetylating] 1)
B1MAG2	MAB_2152	Transcriptional regulator, TetR family
B1MAJ6	MAB_2186	Protein pafC
B1MAN1	MAB_2221	Pyridoxamine 5'-phosphate oxidase-related protein
B1MB16	MAB_2356	Tetratrico peptide repeat group 5 domain-containing protein
B1MB61	MAB_2401	DUF881 domain-containing protein
B1MBA1	MAB_2441	UspA domain-containing protein
B1MCH4	MAB_2866c	Carboxylic ester hydrolase (EC 3.1.1.-)
B1MDQ6	MAB_3299c	2-hydroxyhepta-2,4-diene-1,7-dioate isomerase
B1MF78	MAB_3609	Nudix hydrolase domain-containing protein
B1MGI8	MAB_3859c	Possible enoyl-CoA hydratase/isomerase
B1MH19	MAB_0605c	CoA-transferase alpha subunit
B1MIJ2	MAB_4140	Activator of Hsp90 ATPase homologue 1-like C-terminal domain-containing protein
B1ML03	MAB_4579c	proton-translocating NAD(P)(+) transhydrogenase (EC 7.1.1.1)
B1MLQ1	MAB_1392c	Triacylglycerol lipase
B1MM01	MAB_1492	Cytosolic protein
B1MN16	MAB_1643	Glycosyl hydrolase
	MABS95_02935	hypothetical protein	**No orthologue in Mab-19977

[truncated: 3 more sheets: REP_9510 only, CS_19977 only, REP_19977 only]
